# Supplementary material for: Chemical Composition, Antioxidant Potential, and Nutritional Evaluation of Cultivated Sorghum Grains: A Combined Experimental, Theoretical, and Multivariate Analysis
Source: Antioxidants (Basel). 2023 Jul 25;12(8):1485. doi: 10.3390/antiox12081485 (PMC10451854; doi:10.3390/antiox12081485)
Supplement: Supplementary file 1 [file antioxidants-12-01485-s001.zip]

Archive with 1 entries (1 files):
- antioxidants-2509323-supplementary.pdf
